# Supplementary material for: CheckDyn: a multi-cohort computational framework for profiling treatment-induced immune checkpoint dynamics and predicting adaptive resistance to immune checkpoint blockade
Source: Front Immunol. 2026 May 28;17:1847297. doi: 10.3389/fimmu.2026.1847297 (PMC13253502; doi:10.3389/fimmu.2026.1847297)
Supplement: Supplementary Table 1 — Immune checkpoint and exhaustion gene panel (40 genes) used for paired pre/post-treatment dynamics analysis. [file Table1.xlsx]

## Sheet: Table S1
Supplementary Table S1. Immune checkpoint and exhaustion gene panel (40 genes) used for paired pre/post-treatment dynamics analysis.
Gene Symbol	Aliases / Common Name	Functional Category	Subcategory / Pathway	Molecular Role
PDCD1	PD-1; CD279	Inhibitory checkpoint	PD-1 axis	Inhibitory receptor
CD274	PD-L1; B7-H1; CD274	Inhibitory checkpoint	PD-1 axis	Inhibitory ligand
PDCD1LG2	PD-L2; B7-DC; CD273	Inhibitory checkpoint	PD-1 axis	Inhibitory ligand
CTLA4	CTLA-4; CD152	Inhibitory checkpoint	CTLA-4 axis	Inhibitory receptor
CD80	B7-1	Inhibitory checkpoint	CTLA-4 axis	Shared CD28/CTLA-4 ligand
CD86	B7-2	Inhibitory checkpoint	CTLA-4 axis	Shared CD28/CTLA-4 ligand
HAVCR2	TIM-3; TIM3; CD366	Inhibitory checkpoint	TIM-3 axis	Inhibitory receptor
LGALS9	Galectin-9; Gal-9	Inhibitory checkpoint	TIM-3 axis	TIM-3 ligand
LAG3	LAG-3; CD223	Inhibitory checkpoint	LAG-3 axis	Inhibitory receptor
FGL1	HFREP1; LFIRE-1	Inhibitory checkpoint	LAG-3 axis	LAG-3 ligand
TIGIT	VSTM3; WUCAM	Inhibitory checkpoint	TIGIT axis	Inhibitory receptor
VSIR	VISTA; PD-1H; B7-H5; C10orf54	Inhibitory checkpoint	VISTA	Inhibitory ligand / receptor
CD276	B7-H3	Inhibitory checkpoint	B7-H3	Inhibitory ligand
CD47	IAP; MER6	Inhibitory checkpoint	CD47 / SIRPα (innate)	Inhibitory ligand (''don't eat me'' signal)
SIRPA	SIRPα; CD172a; SHPS-1	Inhibitory checkpoint	CD47 / SIRPα (innate)	Inhibitory receptor
BTLA	CD272	Inhibitory checkpoint	BTLA axis	Inhibitory receptor
TNFRSF14	HVEM; CD270; LIGHTR	Inhibitory checkpoint	BTLA axis	BTLA ligand
CD28	CD28; Tp44	Co-stimulatory	CD28 / B7 family	Co-stimulatory receptor
ICOS	CD278; AILIM	Co-stimulatory	ICOS	Co-stimulatory receptor
ICOSLG	ICOSL; B7-H2; CD275	Co-stimulatory	ICOS	ICOS ligand
CD27	TNFRSF7; S152	Co-stimulatory	CD27 / CD70	Co-stimulatory receptor
CD70	CD27L; TNFSF7	Co-stimulatory	CD27 / CD70	CD27 ligand
TNFRSF4	OX40; CD134	Co-stimulatory	OX40 / OX40L	Co-stimulatory receptor
TNFSF4	OX40L; CD252	Co-stimulatory	OX40 / OX40L	OX40 ligand
TNFRSF9	4-1BB; CD137	Co-stimulatory	4-1BB / 4-1BBL	Co-stimulatory receptor
TNFSF9	4-1BBL; CD137L	Co-stimulatory	4-1BB / 4-1BBL	4-1BB ligand
IDO1	INDO; IDO	Metabolic checkpoint	Tryptophan catabolism	Tryptophan-degrading enzyme
IDO2	INDOL1	Metabolic checkpoint	Tryptophan catabolism	Tryptophan-degrading enzyme
TDO2	TDO; TPH2	Metabolic checkpoint	Tryptophan catabolism	Tryptophan-degrading enzyme
NT5E	CD73	Metabolic checkpoint	Adenosine pathway	5'-ectonucleotidase
ENTPD1	CD39	Metabolic checkpoint	Adenosine pathway	Ecto-nucleoside triphosphate diphosphohydrolase
PTGS2	COX-2; PGHS-2	Metabolic checkpoint	Prostaglandin pathway	Prostaglandin-endoperoxide synthase
TOX	KIAA0808	Exhaustion marker	Exhaustion transcription factor	HMG-box transcription factor
TOX2	GCX-2	Exhaustion marker	Exhaustion transcription factor	HMG-box transcription factor
EOMES	TBR2	Exhaustion marker	Exhaustion transcription factor	T-box transcription factor
TBX21	T-bet	Exhaustion marker	Exhaustion transcription factor	T-box transcription factor
NR4A1	Nur77; NGFIB	Exhaustion marker	Exhaustion transcription factor	Orphan nuclear receptor
NR4A2	Nurr1; NOT	Exhaustion marker	Exhaustion transcription factor	Orphan nuclear receptor
NR4A3	NOR1; MINOR	Exhaustion marker	Exhaustion transcription factor	Orphan nuclear receptor
PRDM1	Blimp-1	Exhaustion marker	Exhaustion transcription factor	Zinc-finger transcription factor
